# Supplementary material for: Parents’ acceptance of human papilloma virus vaccination for their daughters in adet town, North Gojjam zone, Northwest Ethiopia: A mixed method study
Source: PLoS One. 2025 Aug 26;20(8):e0330911. doi: 10.1371/journal.pone.0330911 (PMC12380305; doi:10.1371/journal.pone.0330911)
Supplement: S1 Data — (XLSX) [file pone.0330911.s001.xlsx]

## Sheet: Data_set
N101Howoldareyou	Sex	Relationship	Religion	Educationalstatus	Maritalstatus	Occupation	Howmuchistheaveragemonthlyincomeofyourfamily	Doyoureadnewspapers	howoftendidyouread	Doyoulistentotheradio	howoftendidyouhear	Doyouwatchtelevision	howoftendidyouwatch	Numberofdaughters914yearsdoyouhave	familymembeinfectedwithcervicalcancer	N301Haveyoueverheardaboutcervicalcancer	N302IfyesfromWherehaveyouheardaboutit	N303Doyouknowtheriskfactorsofcervicalcancer	N304Ifyeswhataretheriskfactorsforcervicalcancer	N305HaveyoueverheardofHumanPapilomavirusHPV	N306IfyesfromWherehaveyouheardaboutit	N307DoyouthinkHPVcanbetransmitedthroughsexualcontact	N308PeoplecantransmitHPVifnosymptomsofinfection	N309DoyouthinkHPVcanhealbyitselfwithoutanytreatment	N310Doyouknowcervicalcancerhasavaccine	N311Ifyesforwhomdoyouthinkthevaccineshouldbegiven	N312AtwhatagedoyouthinkHPVvaccineshouldbegiven	N401ThereisariskforyoungwomentocontractHPVinfection	N402Mydaughtersmayhavecervicalcancerinthefuture	N403Cervicalcancerisaseveredisease	N404HPVvaccinescaneffectivelypreventcervicalcancer	N405IamafraidsideeffectsofHPVvaccinationtomydaughters	N406IconsiderHPVvaccineisharmful	N407IamafraidofbeingHPVvaccinationtobesexuallyactiveearly	N408GirlsHPVvaccinationlikelytohaveunprotectedsex	N501HealthprofessionaltovaccinateforHPVisinfluential	N502TeachersrecommendationtovaccinateforHPVisinfluential	N503friendsorfamiliestovaccinateforHPVareinfluential	N504SpiritualleaderstovaccinateforHPVisinfluential	N601FormethevaccinationofmychildagainstHPVispossible	N602IfIwantedtovaccinatemydaughtersagainstHPVitwouldbeeasy	N603ItdependsentirelyonmetovaccinatemychildagainstHPV	N604IfeelcontrolonvaccinatingofmychildagainstHPV	N701IfeelthatgivingmydaughterHPVvaccineanexpermentonher	N702IfeelthatHPVvaccinegettingpregnantinthefuture	N703Iamafraidofvaccinationofmydaughters	N704IamconcernedaboutHPVvaccinationsideeffects	N801AreyouwillingtovaccinateagainstHPVinfection	N802IfNowhatisarethemainreason
46	1	1	1	2	2	2	3000	2	#NULL!	1	2	1	4	1	2	1	5	1	1	2	#NULL!	1	1	1	1	1	3	3	2	3	2	2	1	2	2	4	4	4	5	4	4	4	4	4	2	2	2	1	#NULL!
38	1	1	1	5	2	3	8000	2	#NULL!	2	#NULL!	1	1	1	2	2	#NULL!	2	#NULL!	2	#NULL!	2	2	2	2	#NULL!	4	4	4	5	4	4	2	2	2	4	4	4	3	4	4	4	4	2	2	2	2	1	#NULL!
54	1	1	1	3	2	4	1500	2	#NULL!	2	#NULL!	1	1	1	3	2	#NULL!	2	#NULL!	2	#NULL!	2	2	2	2	#NULL!	4	3	3	3	3	3	4	1	1	1	3	4	5	5	5	5	5	2	2	2	2	1	#NULL!
35	1	1	1	2	2	2	4000	2	#NULL!	1	2	1	2	1	2	2	#NULL!	2	#NULL!	2	#NULL!	2	2	2	2	#NULL!	4	1	1	1	1	1	1	1	1	4	2	2	3	1	1	1	4	3	3	3	3	2	2
57	1	1	3	4	4	2	17000	2	#NULL!	2	#NULL!	1	1	2	2	1	2	1	1	2	#NULL!	1	1	2	1	1	1	3	3	3	2	1	1	1	2	3	1	1	3	4	4	5	5	1	2	1	1	1	#NULL!
52	2	2	1	4	2	4	2500	2	#NULL!	2	1	1	1	2	3	2	#NULL!	2	#NULL!	2	#NULL!	2	2	2	1	2	4	3	3	3	3	3	4	1	1	4	3	4	5	5	5	5	5	1	1	1	1	1	#NULL!
65	2	2	1	2	2	1	2500	2	#NULL!	1	2	1	1	1	2	1	2	1	2	1	2	1	2	2	1	1	4	5	3	4	4	2	2	3	3	4	4	4	4	4	4	3	4	1	3	2	4	1	#NULL!
44	1	1	1	1	2	4	4000	2	#NULL!	1	4	2	#NULL!	1	3	1	5	2	#NULL!	2	#NULL!	1	2	2	2	#NULL!	4	4	4	5	3	3	2	2	1	4	4	4	4	5	4	4	4	2	2	2	3	1	#NULL!
63	2	3	1	2	2	1	3500	2	#NULL!	1	2	1	1	1	2	1	2	2	#NULL!	1	2	2	1	2	2	#NULL!	4	5	3	4	4	2	2	3	3	4	4	4	4	4	4	3	4	1	3	2	4	1	#NULL!
30	2	2	1	5	2	3	13000	2	#NULL!	2	#NULL!	2	#NULL!	1	2	1	3	1	3	1	2	1	1	1	1	1	1	3	2	3	2	4	1	2	2	4	4	4	4	5	5	4	4	2	2	2	3	1	#NULL!
40	2	2	1	5	2	3	7000	2	#NULL!	2	#NULL!	1	1	1	2	1	3	2	#NULL!	2	#NULL!	2	2	1	1	1	4	4	4	5	4	4	2	2	2	4	4	4	3	4	4	4	4	2	2	2	2	1	#NULL!
45	1	1	2	5	2	3	4000	1	2	1	2	1	1	1	2	1	2	1	2	1	2	1	1	1	1	1	1	4	2	4	4	2	2	2	2	4	4	4	4	4	4	4	4	2	2	2	2	1	#NULL!
62	1	1	1	1	2	2	1000	2	#NULL!	1	2	1	1	1	2	1	2	2	#NULL!	2	#NULL!	2	2	1	2	#NULL!	4	2	4	5	3	4	3	3	3	5	4	5	5	4	2	4	4	5	3	2	4	1	#NULL!
31	1	1	1	5	2	2	4500	2	#NULL!	1	2	1	1	1	2	2	#NULL!	2	#NULL!	2	#NULL!	2	2	2	2	#NULL!	1	2	2	2	2	1	1	2	2	4	1	1	1	4	4	4	2	4	4	4	3	2	2
63	2	2	1	1	2	1	2000	2	#NULL!	1	2	1	1	1	3	1	2	1	1	2	#NULL!	2	1	1	2	#NULL!	4	2	4	5	3	4	3	3	3	5	4	5	5	4	2	4	4	5	3	2	4	1	#NULL!
45	1	1	1	5	2	3	7071	1	2	1	1	1	1	1	2	1	2	2	#NULL!	1	2	1	1	1	1	1	3	4	4	4	4	4	4	4	4	4	4	4	3	3	3	4	4	3	3	3	3	1	#NULL!
51	1	1	1	5	2	2	2000	2	#NULL!	2	#NULL!	2	#NULL!	1	2	1	3	1	2	1	3	1	1	2	1	1	1	4	4	5	4	1	1	3	3	5	5	5	3	5	5	3	4	1	1	4	3	1	#NULL!
49	2	2	1	3	2	2	12000	1	3	1	4	1	1	1	2	1	3	1	2	1	3	1	1	2	1	4	3	4	3	5	4	2	3	3	4	3	1	1	1	4	4	3	4	2	3	3	2	1	#NULL!
54	1	1	1	2	4	4	3000	2	#NULL!	2	#NULL!	2	#NULL!	1	2	1	3	2	#NULL!	1	3	1	1	2	2	#NULL!	4	4	4	5	4	3	2	4	4	5	4	3	5	2	4	2	2	4	2	5	5	1	#NULL!
50	2	2	1	2	2	1	4000	2	#NULL!	1	2	1	1	2	3	1	3	2	#NULL!	2	#NULL!	2	2	2	1	1	3	2	3	3	2	1	3	1	3	4	4	4	2	4	2	3	2	2	2	2	2	1	#NULL!
44	2	2	1	5	2	3	5500	2	#NULL!	1	2	1	1	1	2	1	2	1	1	1	2	1	1	2	1	1	1	5	4	4	4	3	2	2	2	5	5	5	4	5	4	4	4	2	2	2	2	1	#NULL!
46	2	2	1	4	2	3	1500	2	#NULL!	1	2	1	1	1	2	1	3	1	1	1	2	1	1	2	1	1	1	4	2	4	4	2	2	2	2	4	4	4	4	4	4	4	4	2	2	2	2	1	#NULL!
50	2	2	1	3	2	2	1000	1	2	1	1	1	1	1	2	1	2	2	#NULL!	1	2	1	1	2	1	1	3	2	2	3	3	3	2	2	3	4	4	4	4	2	2	2	4	4	4	4	4	1	#NULL!
41	1	1	1	2	2	2	16000	2	#NULL!	2	#NULL!	2	#NULL!	2	2	2	#NULL!	2	#NULL!	2	#NULL!	2	2	2	2	#NULL!	4	2	2	4	4	2	2	2	2	4	4	4	4	4	4	4	4	2	2	2	2	1	#NULL!
44	1	1	1	5	2	3	7071	1	2	1	2	1	1	1	2	1	2	2	#NULL!	1	2	2	2	2	1	1	1	4	2	2	3	2	2	1	1	4	4	4	3	3	3	4	4	3	3	3	3	1	#NULL!
35	2	2	1	5	2	3	11000	2	#NULL!	1	2	1	1	1	2	2	#NULL!	2	#NULL!	2	#NULL!	2	2	2	2	#NULL!	1	2	1	1	1	1	1	1	2	2	2	2	2	1	1	1	1	5	5	5	5	2	3
46	1	1	1	5	2	3	4000	2	#NULL!	2	#NULL!	1	1	1	3	2	#NULL!	2	#NULL!	2	#NULL!	2	2	2	1	1	1	4	1	4	1	4	1	1	1	4	1	3	1	4	4	1	4	1	1	1	1	1	#NULL!
42	1	1	1	2	2	4	5000	2	#NULL!	2	#NULL!	2	#NULL!	1	3	1	3	2	#NULL!	2	#NULL!	1	2	2	2	#NULL!	4	4	4	5	3	3	2	2	2	4	4	4	4	5	4	4	4	2	2	2	3	1	#NULL!
43	1	1	1	5	2	3	8000	1	2	2	#NULL!	1	2	1	2	2	#NULL!	2	#NULL!	1	2	1	2	2	1	1	1	4	4	4	4	4	4	4	4	4	4	4	3	3	3	4	4	3	3	3	3	1	#NULL!
55	2	2	1	4	2	1	4000	2	#NULL!	2	#NULL!	1	1	1	2	1	3	2	#NULL!	1	3	1	1	1	1	3	2	1	1	2	2	1	1	1	3	5	4	4	5	4	4	3	5	1	2	2	3	1	#NULL!
37	2	2	1	2	2	4	1000	2	#NULL!	2	#NULL!	2	#NULL!	1	2	2	#NULL!	1	5	2	#NULL!	2	2	2	2	#NULL!	4	2	2	5	4	4	2	2	2	5	5	5	5	4	4	4	4	4	4	4	4	1	#NULL!
49	2	2	1	4	2	1	12500	1	2	1	2	1	1	1	2	1	3	1	2	1	3	1	1	2	1	1	3	4	3	5	4	2	3	3	4	5	5	5	5	4	4	3	4	2	3	3	2	1	#NULL!
50	2	2	1	3	2	1	5500	2	#NULL!	1	2	1	1	1	2	1	6	2	#NULL!	1	3	1	1	1	1	1	2	2	1	2	1	4	2	1	3	2	1	1	1	4	4	3	5	1	2	2	3	1	#NULL!
38	1	1	1	2	2	4	2500	2	#NULL!	2	#NULL!	2	#NULL!	1	3	2	#NULL!	2	#NULL!	2	#NULL!	1	2	2	2	#NULL!	4	4	4	4	5	3	2	2	3	5	5	5	5	5	5	5	5	3	3	2	3	1	#NULL!
30	1	1	1	4	2	3	4000	1	2	1	2	1	3	1	3	1	3	1	3	1	3	1	2	1	1	1	1	5	1	3	2	1	1	1	1	3	2	3	1	5	5	5	5	1	1	1	1	1	#NULL!
47	2	2	1	5	2	2	9500	2	#NULL!	1	2	1	1	1	2	1	2	2	#NULL!	2	#NULL!	2	2	2	1	1	1	4	4	4	2	5	4	4	4	5	4	4	4	2	2	2	2	2	2	2	2	1	#NULL!
39	1	1	1	5	2	2	3500	1	2	1	2	1	1	1	2	1	3	1	1	1	3	1	1	2	1	1	1	5	2	5	4	4	2	2	2	4	4	2	5	4	4	4	4	2	2	2	5	1	#NULL!
38	2	2	1	1	2	1	4000	2	#NULL!	1	2	1	4	1	2	1	2	2	#NULL!	2	#NULL!	2	2	2	1	3	3	3	2	2	1	2	2	1	1	4	4	4	4	4	4	4	4	2	2	2	2	1	#NULL!
47	2	2	1	4	2	3	8500	2	#NULL!	1	2	1	2	1	2	2	#NULL!	2	#NULL!	2	#NULL!	2	2	2	2	#NULL!	1	1	1	3	1	1	1	1	1	4	4	4	4	4	2	2	3	4	4	4	4	2	5
40	2	2	1	1	2	4	1500	2	#NULL!	1	2	1	1	1	3	2	#NULL!	2	#NULL!	2	#NULL!	2	2	2	2	#NULL!	4	2	1	1	2	2	1	2	1	4	4	4	5	4	4	4	4	4	4	4	4	2	2
45	2	2	1	5	3	4	3500	2	#NULL!	1	2	2	#NULL!	1	3	1	3	2	#NULL!	2	#NULL!	2	1	2	1	1	1	4	4	5	3	3	2	2	2	4	4	4	4	5	4	4	4	2	2	2	3	1	#NULL!
40	1	1	1	5	2	3	6000	2	#NULL!	1	2	1	1	1	3	1	3	1	2	1	3	1	1	1	1	1	1	2	3	3	2	3	2	1	2	5	2	4	4	5	5	4	4	3	2	2	4	1	#NULL!
54	2	2	1	5	4	3	3000	2	#NULL!	2	#NULL!	1	1	1	2	1	2	1	1	2	#NULL!	1	2	2	1	1	1	4	4	5	5	1	5	1	3	1	1	1	3	5	5	1	5	1	1	1	5	1	#NULL!
38	2	2	1	1	2	1	1500	2	#NULL!	2	#NULL!	1	3	1	2	2	#NULL!	2	#NULL!	2	#NULL!	2	2	2	2	#NULL!	3	2	1	3	1	2	1	1	1	5	4	4	4	4	4	4	4	4	4	4	5	2	2
46	2	2	2	4	2	2	8000	2	#NULL!	2	#NULL!	1	1	1	3	2	#NULL!	1	3	2	#NULL!	1	1	2	1	1	1	3	2	4	3	3	2	2	2	4	4	4	4	4	4	4	4	2	2	2	3	1	#NULL!
36	1	1	1	5	2	3	14000	1	2	1	1	1	1	1	3	1	3	1	3	2	#NULL!	1	1	2	1	1	1	4	4	4	4	4	1	1	1	5	1	5	5	5	5	4	5	1	1	1	3	1	#NULL!
44	1	1	2	5	2	3	7000	1	2	1	2	1	1	1	2	1	2	1	3	1	3	2	2	2	1	1	1	5	1	3	1	1	1	1	1	5	5	5	5	5	5	5	5	1	1	1	1	1	#NULL!
48	1	1	1	5	2	3	7500	2	#NULL!	1	2	1	4	1	2	2	#NULL!	2	#NULL!	2	#NULL!	2	2	2	2	#NULL!	1	2	1	31	1	2	1	2	2	4	4	4	4	2	2	2	3	4	4	4	4	2	5
46	1	1	2	3	2	2	3000	2	#NULL!	1	2	2	#NULL!	1	2	1	2	2	#NULL!	2	#NULL!	2	2	2	2	#NULL!	4	4	3	5	3	4	3	1	3	4	4	4	4	4	3	2	3	2	2	4	5	1	#NULL!
57	1	1	1	5	2	2	1000	2	#NULL!	1	2	1	2	1	2	2	#NULL!	2	#NULL!	2	#NULL!	2	2	2	2	#NULL!	1	1	2	3	1	2	1	2	2	4	4	2	5	4	4	4	4	2	4	2	5	2	1
49	2	2	1	3	2	2	8500	1	2	2	#NULL!	1	4	1	2	1	2	1	2	1	5	1	1	1	1	1	1	4	3	5	2	2	1	2	4	4	4	4	4	4	4	4	4	2	2	2	2	1	#NULL!
33	1	1	3	4	2	2	6000	2	#NULL!	2	#NULL!	1	1	1	2	1	2	1	5	1	2	1	2	2	1	1	4	2	2	5	4	2	2	2	2	4	3	4	4	2	2	2	2	4	4	4	4	1	#NULL!
38	1	1	1	4	2	4	1000	2	#NULL!	1	2	1	1	1	1	1	2	1	2	2	#NULL!	1	2	1	2	#NULL!	4	3	3	5	3	3	3	4	4	4	4	3	3	4	2	4	4	1	1	1	1	1	#NULL!
56	2	2	1	1	3	1	1500	2	#NULL!	1	2	1	1	1	2	2	#NULL!	2	#NULL!	2	#NULL!	2	2	2	2	#NULL!	4	2	1	2	2	2	2	1	1	4	4	2	5	4	4	4	4	2	4	2	5	2	1
54	2	2	1	2	3	1	2500	2	#NULL!	1	2	1	2	1	2	2	#NULL!	2	#NULL!	2	#NULL!	2	2	2	2	#NULL!	4	1	2	3	2	1	1	2	2	4	4	2	5	4	4	4	4	2	4	2	5	2	1
44	2	2	1	1	4	6	2000	2	#NULL!	2	#NULL!	2	#NULL!	2	2	1	3	2	#NULL!	1	3	1	2	1	1	1	4	4	4	4	2	4	4	2	2	4	4	4	4	4	4	4	4	2	2	2	2	1	#NULL!
45	1	1	1	4	2	3	2000	1	2	1	1	1	1	1	2	1	3	1	1	1	2	1	1	1	1	2	1	4	2	4	4	2	2	2	2	4	4	4	4	4	4	4	4	2	2	2	2	1	#NULL!
39	1	1	1	5	2	3	7000	2	#NULL!	2	#NULL!	1	1	1	2	1	2	1	1	2	#NULL!	1	2	1	1	1	1	4	4	5	5	2	2	2	2	5	4	4	3	4	4	5	5	1	2	1	1	1	#NULL!
47	2	2	1	1	3	1	4000	2	#NULL!	2	#NULL!	1	1	1	3	1	3	2	#NULL!	2	#NULL!	2	2	2	2	#NULL!	1	5	1	3	1	2	2	1	1	5	2	1	2	5	5	5	5	2	2	1	2	1	#NULL!
41	1	1	3	5	2	3	9500	1	2	2	#NULL!	1	1	1	2	2	#NULL!	1	2	1	2	1	1	1	2	#NULL!	1	2	1	2	2	1	2	1	1	5	5	4	3	2	5	4	2	5	5	1	4	1	#NULL!
57	2	2	1	5	2	3	6500	1	3	1	4	1	1	2	3	1	2	1	1	1	3	2	2	2	2	#NULL!	2	4	3	5	4	3	3	3	4	4	4	4	4	4	4	3	4	1	3	2	3	1	#NULL!
47	2	2	1	4	3	2	11500	2	#NULL!	1	2	1	1	1	2	1	2	1	1	1	2	1	1	2	1	1	3	4	4	4	4	4	4	3	3	4	4	4	4	4	4	4	4	2	2	2	2	1	#NULL!
38	2	2	1	5	2	2	6000	2	#NULL!	2	#NULL!	1	1	1	2	1	2	2	#NULL!	2	#NULL!	1	2	2	1	1	4	4	2	5	4	4	3	2	2	1	2	2	3	5	4	2	4	1	2	2	4	1	#NULL!
39	1	1	1	1	2	4	2000	2	#NULL!	2	#NULL!	1	2	1	3	2	#NULL!	2	#NULL!	2	#NULL!	2	2	2	2	#NULL!	4	1	2	3	1	2	2	1	2	4	4	4	5	4	4	4	4	4	4	4	4	2	2
61	2	2	1	2	2	1	3000	2	#NULL!	1	2	1	1	1	3	1	2	2	#NULL!	2	#NULL!	1	1	1	2	#NULL!	4	2	4	2	2	2	2	2	2	5	4	5	5	4	2	4	4	5	3	2	4	1	#NULL!
48	1	1	1	2	2	2	10000	1	2	2	#NULL!	1	4	2	2	1	1	1	2	1	5	1	2	1	1	1	4	4	3	5	2	2	1	2	4	4	4	4	4	4	4	4	4	2	2	2	2	1	#NULL!
56	1	1	1	2	2	2	9500	1	2	1	2	1	1	1	3	1	2	2	#NULL!	1	3	1	1	1	1	1	2	2	2	3	2	2	1	3	4	4	4	4	4	4	4	4	4	2	2	2	2	1	#NULL!
60	2	2	1	4	2	2	15500	2	#NULL!	2	#NULL!	1	1	1	2	1	2	1	1	2	#NULL!	1	2	2	1	1	1	4	4	5	5	2	2	2	2	5	4	4	3	4	4	5	5	1	2	1	1	1	#NULL!
45	2	2	1	2	3	4	5000	2	#NULL!	2	#NULL!	1	1	1	3	1	5	2	#NULL!	2	#NULL!	2	1	2	2	#NULL!	1	5	2	3	1	2	2	1	1	5	4	4	5	5	5	5	5	2	2	1	2	1	#NULL!
41	2	2	1	5	2	4	1000	2	#NULL!	2	#NULL!	2	#NULL!	1	2	1	5	2	#NULL!	2	#NULL!	2	1	2	1	1	1	2	2	2	2	2	1	1	3	5	5	5	5	5	5	5	5	3	3	2	3	1	#NULL!
30	2	2	1	1	2	1	5000	2	#NULL!	1	2	1	1	1	2	2	#NULL!	2	#NULL!	2	#NULL!	2	2	2	2	#NULL!	4	2	1	3	2	1	1	2	2	4	4	4	4	4	4	4	2	4	2	4	4	2	2
47	2	2	1	5	2	3	8000	2	#NULL!	1	2	1	1	1	2	2	#NULL!	2	#NULL!	2	#NULL!	2	2	2	2	#NULL!	1	2	2	3	2	2	2	2	2	4	4	4	4	2	2	2	3	4	4	4	4	2	5
37	1	1	1	4	2	2	6500	2	#NULL!	2	#NULL!	1	1	1	2	1	2	2	#NULL!	2	#NULL!	2	2	2	1	1	4	2	2	3	2	2	1	1	2	5	4	5	3	5	4	2	4	1	2	2	4	1	#NULL!
42	1	1	1	5	2	3	9000	1	2	2	#NULL!	1	1	1	2	1	2	1	2	1	2	2	2	2	1	1	1	5	3	5	4	3	2	1	1	5	5	4	3	2	5	4	2	5	1	4	4	1	#NULL!
29	2	2	1	5	2	3	7000	2	#NULL!	1	2	1	1	1	2	1	2	1	1	1	3	1	1	2	1	1	1	4	3	5	4	2	2	2	4	3	2	1	1	4	4	4	4	2	2	2	2	1	#NULL!
35	2	2	1	5	2	1	4000	2	#NULL!	2	#NULL!	1	1	1	3	1	3	2	#NULL!	2	#NULL!	2	2	2	1	1	1	4	4	5	5	2	2	2	2	5	5	4	4	4	4	5	5	2	2	2	2	1	#NULL!
65	1	1	1	2	2	2	3000	2	#NULL!	1	2	1	1	1	2	1	2	2	#NULL!	1	2	2	1	2	2	#NULL!	4	2	3	2	2	2	2	1	3	2	4	4	4	4	4	3	4	1	3	2	4	1	#NULL!
45	2	2	1	3	2	1	6500	1	2	1	2	1	1	1	2	1	2	1	3	1	2	1	2	2	1	1	4	5	1	1	2	1	1	1	1	5	3	5	1	5	4	2	3	1	1	5	4	1	#NULL!
51	2	2	1	4	2	4	4000	2	#NULL!	1	2	1	1	2	3	1	3	2	#NULL!	2	#NULL!	2	2	2	2	#NULL!	1	4	4	5	4	2	2	2	3	5	3	3	4	4	4	4	2	2	2	2	2	1	#NULL!
33	1	1	1	3	2	3	2500	2	#NULL!	2	#NULL!	2	#NULL!	1	2	1	2	1	2	1	2	1	1	1	2	#NULL!	1	1	1	1	1	1	1	1	2	4	3	3	3	4	4	3	2	2	2	4	4	2	2
36	1	1	1	5	2	3	1500	2	#NULL!	2	#NULL!	1	1	1	2	1	3	1	2	1	2	1	1	1	2	#NULL!	4	1	2	1	2	2	1	2	3	4	1	1	3	2	2	2	2	4	4	4	4	2	5
35	2	2	1	5	2	3	2000	2	#NULL!	2	#NULL!	1	1	1	2	1	2	1	2	1	2	1	1	1	2	#NULL!	4	2	1	2	1	1	2	3	1	4	1	1	2	2	2	2	2	4	4	4	4	2	5
33	2	2	1	2	2	4	4000	2	#NULL!	2	#NULL!	2	#NULL!	1	3	1	5	2	#NULL!	2	#NULL!	2	2	2	1	4	4	1	1	2	2	3	1	2	2	1	1	2	1	5	5	5	5	1	2	2	3	1	#NULL!
47	1	1	1	4	2	2	12000	2	#NULL!	2	#NULL!	1	1	1	2	1	2	1	1	1	2	1	1	1	1	1	3	4	4	4	4	4	4	3	3	1	2	1	2	4	4	4	4	2	2	2	2	1	#NULL!
38	1	1	1	5	2	3	13000	1	2	2	#NULL!	1	1	1	3	1	3	1	3	2	#NULL!	1	1	1	1	1	1	4	4	4	4	4	1	1	1	5	1	5	5	5	5	4	5	1	1	1	3	1	#NULL!
29	2	2	1	5	2	3	5500	2	#NULL!	2	#NULL!	1	1	1	2	1	2	1	1	1	3	1	1	2	2	#NULL!	1	4	3	5	4	2	2	2	4	1	2	2	1	4	4	4	4	2	2	2	2	1	#NULL!
46	1	1	1	2	2	2	10000	2	#NULL!	1	2	1	1	2	3	2	#NULL!	2	#NULL!	2	#NULL!	2	2	2	2	#NULL!	3	2	1	3	2	3	1	2	1	1	1	1	1	2	2	2	2	4	4	4	4	2	3
47	2	2	1	5	2	2	2500	2	#NULL!	2	#NULL!	1	4	1	2	1	5	1	1	2	#NULL!	1	1	2	2	#NULL!	1	5	4	5	4	4	2	2	2	4	4	4	5	4	4	4	4	4	2	2	2	1	#NULL!
74	1	3	1	2	2	2	1000	2	#NULL!	1	2	1	4	1	2	2	#NULL!	2	#NULL!	2	#NULL!	2	2	2	2	#NULL!	2	1	2	3	2	1	3	1	1	1	3	3	3	3	3	3	3	3	3	3	3	2	1
46	2	2	1	5	2	2	2500	2	#NULL!	1	2	2	#NULL!	1	2	1	2	1	3	2	#NULL!	1	1	1	1	1	1	5	1	3	2	2	2	1	1	5	5	3	5	5	5	4	5	2	2	2	3	1	#NULL!
41	1	1	1	5	2	3	7000	1	2	1	2	1	1	1	3	1	2	1	1	1	2	1	1	2	2	#NULL!	1	5	4	4	4	3	2	2	2	5	5	5	4	5	4	4	4	2	2	2	2	1	#NULL!
40	1	1	1	1	2	4	1500	2	#NULL!	2	#NULL!	2	#NULL!	1	2	2	#NULL!	1	5	2	#NULL!	2	2	2	2	#NULL!	1	2	2	5	4	4	2	2	2	4	4	4	4	4	4	4	4	2	4	2	4	1	#NULL!
40	1	2	1	2	2	4	11000	2	#NULL!	2	#NULL!	2	#NULL!	1	3	1	3	2	#NULL!	2	#NULL!	2	2	2	2	#NULL!	4	4	2	3	2	1	2	2	1	5	4	3	5	5	5	4	5	2	2	2	2	1	#NULL!
43	2	2	1	5	2	3	7500	1	2	1	2	1	1	1	2	1	4	1	3	1	3	1	1	2	2	#NULL!	1	5	5	5	5	1	1	1	1	5	5	5	5	5	5	5	5	1	1	1	1	1	#NULL!
36	2	2	1	4	2	4	2000	2	#NULL!	1	2	1	1	1	1	1	2	1	2	2	#NULL!	2	2	2	2	#NULL!	4	3	3	5	3	3	3	4	4	4	4	3	3	4	2	4	4	1	1	1	1	1	#NULL!
39	2	2	1	1	2	1	900	2	#NULL!	2	#NULL!	2	#NULL!	1	2	2	#NULL!	1	5	2	#NULL!	2	2	2	2	#NULL!	4	2	2	5	4	4	2	2	2	4	4	4	4	4	4	4	4	2	4	2	4	1	#NULL!
46	1	1	1	5	2	2	14000	1	2	1	2	1	1	1	2	1	3	1	2	1	3	1	1	2	1	1	1	4	3	2	2	3	1	1	1	2	1	1	1	4	4	3	4	2	3	3	2	1	#NULL!
50	2	2	2	1	3	2	1500	2	#NULL!	2	#NULL!	1	1	1	2	1	2	2	#NULL!	2	#NULL!	2	1	2	2	#NULL!	4	2	2	2	2	2	1	1	4	4	5	5	4	4	4	4	4	4	3	2	4	1	#NULL!
52	2	2	1	3	2	1	4500	2	#NULL!	2	#NULL!	1	1	2	2	1	6	2	#NULL!	1	3	1	1	2	2	#NULL!	2	4	3	5	3	2	1	1	3	5	4	4	5	4	4	3	5	1	2	2	3	1	#NULL!
33	1	1	1	5	2	2	6000	2	#NULL!	2	#NULL!	1	1	1	2	1	2	2	#NULL!	2	#NULL!	2	2	2	2	#NULL!	1	5	4	4	5	4	1	2	2	3	3	1	2	5	3	2	5	2	2	2	4	1	#NULL!
31	2	2	1	5	2	3	3500	2	#NULL!	2	#NULL!	1	3	1	3	1	2	1	2	1	3	1	1	1	1	1	1	5	5	5	4	1	1	1	1	3	1	2	1	5	5	5	5	1	1	1	1	1	#NULL!
36	2	1	1	2	2	1	8000	2	#NULL!	2	#NULL!	1	1	1	2	1	2	2	#NULL!	2	#NULL!	1	1	2	1	1	4	4	2	5	4	4	3	2	2	3	3	1	2	5	4	2	4	1	2	2	4	1	#NULL!
46	1	1	1	5	2	2	4500	1	2	1	2	1	1	1	2	2	#NULL!	1	1	1	2	1	1	1	2	#NULL!	1	4	1	5	4	2	2	4	4	2	4	2	4	2	5	5	5	5	2	2	4	1	#NULL!
49	2	2	1	5	4	3	8000	1	2	2	#NULL!	1	1	2	2	1	3	1	3	1	3	2	2	2	1	1	1	4	1	3	1	1	1	2	1	4	1	1	1	5	5	5	5	2	1	1	1	1	#NULL!
50	2	2	1	3	2	2	11500	1	2	1	2	1	1	1	2	1	3	1	2	1	3	1	1	2	1	4	3	4	3	5	4	2	3	3	4	5	5	5	5	4	4	3	4	2	3	3	2	1	#NULL!
49	2	2	1	1	4	1	1000	2	#NULL!	1	3	2	#NULL!	2	2	1	5	2	#NULL!	2	#NULL!	1	1	2	2	#NULL!	4	5	4	5	3	4	4	3	3	4	4	4	4	3	3	3	3	2	2	2	2	1	#NULL!
33	2	2	1	2	2	1	8000	2	#NULL!	1	2	1	4	1	2	2	#NULL!	2	#NULL!	2	#NULL!	2	2	2	2	#NULL!	2	2	2	3	2	2	1	1	1	4	4	2	1	2	2	2	2	5	4	4	4	2	2
45	2	2	1	5	2	3	6500	1	2	1	2	1	1	1	2	1	2	1	3	1	3	2	2	1	1	1	1	5	1	3	1	1	1	1	1	5	5	5	5	5	5	5	5	1	1	1	1	1	#NULL!
44	1	1	1	4	2	2	10500	1	2	1	2	1	1	1	3	1	3	1	3	2	#NULL!	1	1	1	1	1	1	4	4	4	4	4	1	1	1	5	1	5	5	5	5	4	5	1	1	1	3	1	#NULL!
64	1	1	1	2	2	2	1500	2	#NULL!	1	2	1	1	1	3	1	2	2	#NULL!	2	#NULL!	1	1	1	2	#NULL!	4	2	4	5	3	4	3	3	3	4	1	1	1	4	2	4	4	5	3	2	4	1	#NULL!
56	2	2	1	4	4	1	2000	2	#NULL!	2	#NULL!	1	1	1	2	1	2	1	1	2	#NULL!	1	1	2	1	1	1	4	4	5	5	1	5	1	3	5	5	5	3	5	5	1	5	1	1	1	5	1	#NULL!
61	1	1	1	1	4	2	1000	2	#NULL!	1	2	1	2	1	2	2	#NULL!	2	#NULL!	2	#NULL!	2	2	2	2	#NULL!	4	2	2	3	2	1	2	3	2	4	4	4	5	4	4	2	4	4	4	4	4	2	3
47	1	1	1	4	2	3	7000	1	2	1	1	1	1	1	3	1	3	1	3	2	#NULL!	1	1	1	1	1	1	4	2	5	5	2	2	2	2	4	2	2	4	4	5	5	5	2	2	2	2	1	#NULL!
54	2	2	1	2	2	3	10500	1	2	2	#NULL!	1	1	1	2	1	3	1	3	1	3	1	1	1	1	1	1	4	1	5	4	3	1	2	5	4	1	1	1	5	5	5	5	2	1	1	1	1	#NULL!
35	2	2	1	1	1	1	3000	2	#NULL!	2	#NULL!	2	#NULL!	1	3	1	5	2	#NULL!	2	#NULL!	2	2	2	1	4	4	1	1	5	5	4	1	2	2	2	1	1	2	5	5	5	5	1	2	2	3	1	#NULL!
46	1	1	2	5	2	3	11000	1	4	1	3	1	1	1	2	1	2	1	3	1	2	1	1	2	1	1	1	5	4	5	5	1	2	3	3	5	4	3	3	5	2	2	3	4	1	5	4	1	#NULL!
32	1	1	1	5	2	3	4000	2	#NULL!	2	#NULL!	2	#NULL!	1	2	2	#NULL!	2	#NULL!	2	#NULL!	1	2	2	1	1	1	4	2	2	2	3	2	1	1	4	3	3	3	4	4	3	2	2	2	1	1	1	#NULL!
50	1	1	1	4	2	3	7000	1	2	1	2	1	1	1	2	1	2	1	1	1	2	1	1	1	1	1	1	4	4	4	4	4	4	4	2	4	4	4	4	2	2	2	3	2	2	2	2	1	#NULL!
66	2	3	1	2	2	1	2500	2	#NULL!	1	2	1	1	1	2	1	2	2	#NULL!	1	2	2	1	2	2	#NULL!	4	5	3	4	4	2	2	3	3	4	4	4	4	4	4	3	4	1	3	2	4	1	#NULL!
54	2	2	2	3	2	2	10000	2	#NULL!	1	3	1	1	2	3	1	2	2	#NULL!	1	3	1	1	1	2	#NULL!	1	4	4	4	4	4	4	4	4	4	4	4	4	4	4	4	4	2	2	2	2	1	#NULL!
39	1	1	1	2	2	2	6500	2	#NULL!	2	#NULL!	1	1	1	2	1	2	2	#NULL!	2	#NULL!	1	1	2	1	1	4	4	2	5	4	4	3	2	2	1	1	1	1	5	4	2	4	1	2	2	4	1	#NULL!
51	1	1	2	2	2	3	12000	2	#NULL!	2	#NULL!	1	1	2	2	1	3	1	3	1	3	2	2	2	1	1	1	4	1	5	4	3	1	2	5	4	1	1	1	5	5	5	5	2	1	1	1	1	#NULL!
41	1	1	1	5	2	3	6000	2	#NULL!	2	#NULL!	1	1	1	2	1	2	1	1	2	#NULL!	1	2	2	1	1	1	4	4	5	5	2	2	2	2	5	4	4	3	4	4	5	5	1	2	1	1	1	#NULL!
44	1	1	1	3	2	2	11000	2	#NULL!	1	2	1	1	2	3	2	#NULL!	2	#NULL!	2	#NULL!	2	2	2	2	#NULL!	3	3	1	3	2	1	2	3	3	3	2	1	1	2	2	2	2	4	4	4	4	2	3
49	1	1	1	5	2	4	5000	2	#NULL!	2	#NULL!	2	1	1	2	1	3	2	#NULL!	2	#NULL!	2	2	2	1	1	1	4	4	5	4	2	2	2	3	5	3	3	4	4	4	4	2	2	2	2	2	1	#NULL!
37	1	1	3	5	2	3	8000	2	#NULL!	2	#NULL!	1	1	1	3	1	3	1	3	2	#NULL!	2	1	1	1	1	1	4	2	5	5	2	2	2	2	4	2	2	4	4	5	5	5	2	2	2	2	1	#NULL!
71	1	3	1	2	2	2	2500	2	#NULL!	1	2	1	4	1	3	2	#NULL!	2	#NULL!	2	#NULL!	2	2	2	2	#NULL!	4	2	1	3	2	1	3	1	2	4	4	3	3	3	3	3	3	3	3	3	3	2	1
39	2	2	1	5	2	3	12500	1	2	1	2	1	1	1	3	1	3	1	3	2	#NULL!	1	1	2	1	1	1	4	4	4	4	4	1	1	1	3	1	1	1	5	5	4	5	1	1	1	3	1	#NULL!
29	2	2	1	4	2	2	3000	2	#NULL!	1	2	1	1	1	2	2	#NULL!	2	#NULL!	2	#NULL!	2	2	2	2	#NULL!	2	2	2	3	2	2	2	1	1	4	2	2	2	4	2	2	2	5	2	4	4	2	2
48	1	1	2	4	2	2	6000	2	#NULL!	2	#NULL!	1	1	1	2	1	5	2	#NULL!	2	#NULL!	2	2	2	2	#NULL!	1	2	4	2	2	1	1	1	2	3	2	1	2	4	4	4	4	2	2	2	3	1	#NULL!
40	2	2	1	5	2	3	6500	1	2	1	2	1	1	1	3	1	3	1	3	2	#NULL!	2	2	2	1	1	1	4	2	5	5	2	2	2	2	4	2	2	4	4	5	5	5	2	2	2	2	1	#NULL!
38	1	1	1	5	2	3	9500	2	#NULL!	1	2	1	4	1	2	2	#NULL!	2	#NULL!	2	2	2	2	2	2	#NULL!	1	2	1	3	2	1	1	1	2	2	2	2	2	1	1	1	1	5	5	5	5	2	3
48	1	1	1	4	2	2	13000	1	3	1	2	1	1	1	2	1	3	1	2	1	3	1	1	2	1	1	1	4	3	5	4	2	3	3	4	5	5	5	5	4	4	3	4	2	3	3	2	1	#NULL!
41	1	1	1	5	2	2	4000	2	#NULL!	1	2	1	4	1	2	2	#NULL!	2	#NULL!	2	#NULL!	1	2	2	1	1	1	3	4	4	2	4	3	2	2	4	4	4	4	4	4	4	2	1	1	1	1	1	#NULL!
43	1	1	1	2	2	2	15000	2	#NULL!	2	#NULL!	2	#NULL!	2	2	2	#NULL!	2	#NULL!	2	#NULL!	2	2	2	2	#NULL!	4	2	2	4	4	2	2	2	2	4	4	4	4	4	4	4	4	2	2	2	2	1	#NULL!
58	1	1	1	5	2	3	6000	1	3	1	4	1	1	1	3	1	2	1	1	1	3	1	2	2	2	#NULL!	2	4	3	5	4	3	3	3	4	4	4	4	4	4	4	3	4	1	3	2	3	1	#NULL!
55	1	2	1	3	2	2	9500	1	2	1	2	1	1	1	2	1	2	2	#NULL!	1	3	2	2	2	1	1	1	4	4	4	4	4	4	2	1	4	4	4	4	4	4	4	4	2	2	2	2	1	#NULL!
37	1	1	1	2	2	4	3000	2	#NULL!	1	2	1	2	2	3	2	#NULL!	2	#NULL!	2	#NULL!	2	2	2	2	#NULL!	4	1	2	3	2	1	2	1	4	4	4	4	3	4	4	4	4	4	4	4	4	2	2
47	1	1	2	5	2	3	3000	1	2	1	1	1	1	1	2	1	3	1	1	1	2	1	1	2	1	1	1	4	2	4	4	2	2	2	2	4	2	2	4	4	4	4	4	2	2	2	2	1	#NULL!
56	2	2	1	5	2	3	7000	1	2	1	2	1	1	2	3	1	3	1	1	1	3	1	1	1	1	1	1	2	1	3	2	1	1	1	4	4	2	2	3	4	4	3	4	1	3	2	3	1	#NULL!
65	2	2	1	1	2	1	700	2	#NULL!	1	3	1	1	2	3	1	2	2	#NULL!	2	#NULL!	2	1	1	2	#NULL!	4	2	4	5	3	4	3	3	3	5	2	2	5	4	2	4	4	5	3	2	4	1	#NULL!
48	1	1	1	1	2	4	3500	2	#NULL!	2	#NULL!	1	1	1	2	1	2	2	#NULL!	2	#NULL!	2	2	2	1	1	1	5	5	5	3	2	2	3	3	5	2	2	2	5	5	5	5	2	2	1	2	1	#NULL!
45	2	2	1	5	2	2	5000	1	4	1	1	1	1	1	3	2	#NULL!	1	1	1	2	1	1	1	2	#NULL!	4	4	1	5	4	2	2	4	4	2	4	2	4	2	5	5	5	1	2	2	2	1	#NULL!
40	2	1	1	2	2	4	1500	2	#NULL!	2	#NULL!	2	#NULL!	1	3	1	5	2	#NULL!	2	#NULL!	1	2	2	2	#NULL!	4	3	3	3	3	1	1	1	1	1	1	1	1	5	5	5	5	3	3	2	3	1	#NULL!
43	2	2	1	5	2	2	6000	1	4	1	1	1	1	1	3	2	#NULL!	1	3	1	2	1	2	2	2	#NULL!	1	4	1	5	4	2	2	4	4	2	4	2	4	2	5	5	5	1	2	2	1	1	#NULL!
34	2	2	1	4	2	2	5500	2	#NULL!	1	2	1	1	1	2	2	#NULL!	2	#NULL!	2	#NULL!	2	2	2	2	#NULL!	4	2	2	3	1	2	1	2	2	4	3	4	4	2	2	2	2	2	2	2	4	2	1
38	2	2	1	2	2	2	5500	2	#NULL!	1	2	1	2	1	2	2	#NULL!	2	#NULL!	2	#NULL!	2	2	2	2	#NULL!	4	1	3	3	2	1	2	1	2	4	4	4	4	4	4	4	2	4	2	4	4	2	2
36	2	2	1	2	2	1	5000	2	#NULL!	1	2	1	4	1	2	1	2	2	#NULL!	2	#NULL!	2	2	2	1	3	3	3	4	4	3	4	2	3	3	4	3	4	4	4	4	4	4	2	2	2	2	1	#NULL!
57	2	2	1	5	2	4	1500	2	#NULL!	2	#NULL!	2	#NULL!	1	2	1	3	2	#NULL!	1	3	1	2	2	1	1	1	4	4	5	4	3	2	4	4	5	4	3	5	2	4	2	2	4	2	5	5	1	#NULL!
46	2	2	2	1	2	1	3000	2	#NULL!	2	#NULL!	1	1	2	2	1	2	2	#NULL!	1	2	1	1	1	1	1	4	2	2	3	4	1	2	1	2	4	2	1	4	4	4	2	3	5	2	4	4	1	#NULL!
48	2	2	1	5	2	3	2500	1	2	1	2	1	1	1	2	1	3	1	1	1	2	1	1	2	1	1	1	4	2	4	4	2	2	2	2	4	4	4	4	4	4	4	4	2	2	2	2	1	#NULL!
50	1	1	2	4	2	2	5000	2	#NULL!	2	#NULL!	1	1	1	2	1	5	2	#NULL!	2	#NULL!	2	2	2	2	#NULL!	1	4	2	5	4	3	2	2	2	4	2	4	3	4	4	4	4	2	2	2	3	1	#NULL!
31	1	1	1	5	2	2	3500	2	#NULL!	2	#NULL!	1	3	1	2	2	#NULL!	2	#NULL!	2	#NULL!	1	2	2	1	1	1	4	2	3	1	2	2	1	1	5	2	4	3	4	4	4	4	2	2	2	2	1	#NULL!
34	1	1	1	5	2	2	7500	2	#NULL!	1	2	1	4	1	2	2	#NULL!	2	#NULL!	2	#NULL!	2	2	2	2	#NULL!	1	2	2	3	1	2	2	1	4	4	4	2	1	2	2	2	2	4	4	4	4	2	2
56	2	2	1	5	2	3	3000	2	#NULL!	2	#NULL!	1	1	1	2	1	3	1	2	2	#NULL!	1	2	2	1	1	1	2	2	3	2	1	1	1	1	5	5	5	1	5	5	5	5	1	1	1	1	1	#NULL!
58	2	2	1	5	2	3	5000	1	2	1	2	1	1	2	3	1	2	1	1	1	3	1	2	2	2	#NULL!	2	4	3	5	4	3	3	3	4	4	4	4	4	4	4	3	4	1	3	2	3	1	#NULL!
54	1	1	1	5	2	3	8000	1	2	1	2	1	1	1	2	1	3	1	1	1	3	1	2	2	1	1	1	4	3	5	4	3	3	3	4	4	4	4	4	4	4	3	4	1	3	2	3	1	#NULL!
61	2	3	1	1	2	1	1700	2	#NULL!	1	2	1	1	1	3	1	2	2	#NULL!	2	#NULL!	2	1	1	2	#NULL!	4	2	4	5	3	4	3	3	3	5	4	5	5	4	2	4	4	5	3	2	4	1	#NULL!
45	1	1	1	1	2	6	1500	2	#NULL!	2	#NULL!	2	#NULL!	1	2	1	5	1	1	1	5	1	2	2	1	1	1	4	4	4	2	4	4	2	2	4	4	4	4	4	4	4	4	2	2	4	4	1	#NULL!
30	2	2	1	5	2	3	3000	2	#NULL!	1	2	1	2	1	2	2	#NULL!	2	#NULL!	2	#NULL!	2	2	2	2	#NULL!	1	2	2	3	1	2	1	2	2	4	3	3	3	4	4	3	2	2	2	4	4	2	2
41	2	2	1	4	2	2	12000	1	2	1	2	1	1	1	3	1	3	1	3	2	#NULL!	1	1	1	1	1	1	4	4	4	4	4	1	1	1	5	1	5	5	5	5	4	5	1	1	1	3	1	#NULL!
36	1	1	1	5	2	4	2500	2	#NULL!	2	#NULL!	2	#NULL!	1	2	1	5	2	#NULL!	2	#NULL!	2	2	2	1	1	1	1	1	5	5	4	1	2	2	5	1	1	1	5	5	5	5	1	2	2	3	1	#NULL!
35	1	1	1	4	2	2	7500	2	#NULL!	2	#NULL!	1	1	1	2	1	2	2	#NULL!	2	#NULL!	2	2	2	1	1	4	4	2	5	4	4	3	2	2	5	2	5	3	5	4	2	4	1	2	2	4	1	#NULL!
51	1	1	1	3	2	2	9500	1	2	1	2	1	1	1	2	1	2	1	1	1	2	1	1	1	1	1	3	4	4	4	4	4	4	4	3	4	4	4	4	2	2	2	4	4	4	4	4	1	#NULL!
32	2	2	1	5	2	3	12000	1	2	1	2	1	1	1	2	1	3	1	3	1	3	2	2	2	1	1	1	4	2	2	1	1	1	1	1	4	4	4	4	5	5	4	4	2	2	2	3	1	#NULL!
42	2	2	1	2	4	6	3000	2	#NULL!	2	#NULL!	2	#NULL!	2	2	1	5	2	#NULL!	1	5	1	2	2	1	1	4	4	4	4	2	4	4	2	2	4	4	4	4	4	4	4	4	2	2	2	2	1	#NULL!
48	1	1	1	3	2	2	9000	1	2	2	#NULL!	1	4	2	2	1	2	1	2	1	5	1	2	2	1	1	1	4	3	5	2	2	1	2	4	4	4	4	4	4	4	4	4	4	4	4	4	2	2
66	1	1	1	2	2	2	2000	2	#NULL!	1	2	1	1	1	2	1	2	2	#NULL!	1	2	2	1	2	2	#NULL!	4	5	3	4	4	2	2	3	3	1	2	1	2	4	4	3	4	1	3	2	4	1	#NULL!
47	2	2	1	5	4	3	9000	1	2	2	#NULL!	1	1	2	2	1	3	1	3	1	3	1	2	1	1	1	1	4	1	5	4	3	1	2	5	4	1	1	1	5	5	5	5	2	1	1	1	1	#NULL!
45	2	2	1	3	2	1	5500	1	4	1	4	1	1	1	2	1	3	1	3	1	3	1	1	1	1	1	4	5	5	5	5	3	1	1	1	5	3	5	1	5	4	2	3	1	1	5	4	1	#NULL!
51	2	1	1	5	2	2	4500	2	#NULL!	2	#NULL!	1	1	1	2	1	5	2	#NULL!	2	#NULL!	2	2	2	1	1	1	4	2	5	4	3	2	2	2	4	2	4	3	4	4	4	4	2	2	2	3	1	#NULL!
49	1	1	1	4	2	3	6000	1	2	1	1	1	1	1	3	1	3	1	3	2	#NULL!	1	1	2	1	1	1	4	2	3	1	2	2	2	2	4	2	2	4	4	5	5	5	2	2	2	2	1	#NULL!
43	1	1	1	4	2	3	3000	1	2	1	1	1	1	1	2	1	3	1	1	1	2	1	2	2	1	1	1	2	2	3	2	1	1	1	2	4	4	4	4	4	4	4	4	2	2	2	2	1	#NULL!
37	1	1	2	5	2	3	8500	2	#NULL!	2	#NULL!	1	1	1	2	1	3	2	#NULL!	2	#NULL!	1	2	2	1	1	4	4	4	5	4	4	2	2	2	4	4	4	3	4	4	4	4	2	2	2	2	1	#NULL!
40	2	2	1	1	2	1	4500	2	#NULL!	1	2	1	1	1	2	2	#NULL!	2	#NULL!	2	#NULL!	2	2	2	2	#NULL!	4	2	1	3	2	1	1	2	2	4	4	4	4	4	4	4	2	4	2	4	4	2	1
36	1	1	1	5	3	3	4000	1	2	2	#NULL!	1	1	1	3	1	6	1	2	1	3	2	2	2	1	1	1	1	1	5	5	2	2	1	1	5	1	3	3	5	3	5	5	5	1	1	4	1	#NULL!
42	1	1	1	5	2	3	5000	1	2	1	2	1	1	1	3	1	3	1	2	2	#NULL!	2	2	2	1	1	2	2	3	3	2	2	1	1	2	5	2	4	4	5	5	4	4	3	2	2	4	1	#NULL!
39	2	2	1	5	2	3	7500	2	#NULL!	2	#NULL!	1	1	1	2	1	3	2	#NULL!	2	#NULL!	1	1	2	1	3	4	4	2	3	2	1	1	1	1	4	4	4	3	4	4	4	4	2	2	2	2	1	#NULL!
36	1	1	1	5	2	2	4000	2	#NULL!	1	2	1	1	1	2	2	#NULL!	2	#NULL!	2	#NULL!	2	2	2	2	#NULL!	1	1	2	3	2	1	2	1	1	3	1	1	1	1	1	5	1	1	1	5	5	2	1
27	2	2	1	4	2	3	4000	1	2	2	#NULL!	1	1	1	2	1	2	1	1	1	2	1	1	1	2	#NULL!	2	2	2	4	2	4	4	2	4	4	2	2	4	4	2	2	2	1	2	2	2	1	#NULL!
29	2	2	1	4	2	1	8000	1	2	2	3	1	3	1	3	2	#NULL!	2	#NULL!	2	#NULL!	2	2	2	2	#NULL!	4	4	4	4	3	4	3	3	3	4	4	4	4	4	4	4	4	2	2	2	4	1	#NULL!
55	2	2	2	2	2	2	10000	1	1	1	3	1	1	2	3	1	2	2	#NULL!	1	3	2	2	2	1	1	2	3	3	3	3	3	1	1	1	4	4	4	4	4	4	4	4	2	2	2	2	1	#NULL!
48	2	2	1	5	2	4	1000	2	#NULL!	2	#NULL!	2	#NULL!	1	2	1	5	1	5	2	#NULL!	1	1	1	1	1	1	4	5	5	5	2	2	1	2	5	2	2	1	5	5	5	5	3	4	1	3	1	#NULL!
50	1	1	1	5	2	4	3500	2	#NULL!	1	2	1	1	1	2	2	#NULL!	2	#NULL!	2	#NULL!	2	2	2	2	#NULL!	4	1	2	3	1	2	2	1	1	1	3	4	5	5	5	5	5	5	5	5	5	2	2
33	2	2	1	5	2	3	4000	2	#NULL!	2	#NULL!	1	1	1	3	1	2	2	#NULL!	2	#NULL!	2	2	2	1	1	1	4	4	5	5	2	2	2	2	5	5	4	4	4	4	5	5	2	2	2	2	1	#NULL!
30	2	2	1	4	2	1	2500	2	#NULL!	1	2	1	3	1	2	1	2	1	5	2	#NULL!	2	2	2	2	#NULL!	4	2	2	5	4	2	1	1	1	4	3	2	4	4	2	2	2	2	2	2	4	1	#NULL!
47	1	1	1	1	2	4	1500	2	#NULL!	2	#NULL!	2	#NULL!	1	2	1	5	1	5	2	#NULL!	1	1	1	2	#NULL!	4	4	2	3	2	1	2	1	2	5	2	2	1	5	5	5	5	3	4	1	3	1	#NULL!
48	1	1	2	5	2	3	10150	1	4	1	3	1	1	1	2	1	3	1	3	1	2	1	1	1	1	1	1	5	4	5	5	1	2	3	3	3	1	1	3	5	2	2	3	4	1	5	4	1	#NULL!
28	2	2	1	4	2	4	5000	1	2	1	2	1	3	1	3	1	2	1	1	1	2	1	1	1	1	1	1	1	1	1	2	1	1	1	1	5	5	5	3	5	5	5	5	1	1	1	1	1	#NULL!
46	1	1	1	2	2	2	1500	2	#NULL!	2	#NULL!	2	#NULL!	1	2	1	5	2	#NULL!	2	#NULL!	2	2	1	1	1	1	3	3	5	3	3	3	3	3	3	3	3	3	3	3	3	3	3	3	3	3	1	#NULL!
35	2	2	1	5	3	3	4500	1	4	2	#NULL!	1	1	1	3	1	6	1	2	1	3	2	2	2	1	1	1	1	1	5	5	2	2	1	1	5	1	3	3	5	3	5	5	5	1	1	4	1	#NULL!
53	1	1	1	3	2	2	4000	2	#NULL!	1	2	1	1	1	2	1	6	2	#NULL!	1	3	1	2	2	2	#NULL!	2	4	3	5	3	2	1	1	3	5	4	4	5	4	4	3	5	1	2	2	3	1	#NULL!
50	1	1	1	5	4	3	7500	1	2	2	#NULL!	1	1	1	2	1	3	1	3	1	3	1	2	2	1	1	1	4	1	5	4	3	1	2	5	4	1	1	1	5	5	5	5	2	1	1	1	1	#NULL!
56	1	1	1	1	4	4	2000	2	#NULL!	2	#NULL!	2	#NULL!	1	2	1	3	2	#NULL!	1	3	2	2	2	1	3	4	4	4	5	4	3	2	4	4	5	4	3	5	2	4	2	2	2	2	1	3	1	#NULL!
49	2	2	1	5	2	3	9500	1	2	1	2	1	1	1	2	1	1	1	3	1	2	1	1	2	1	1	1	5	4	5	5	1	2	3	3	5	1	1	1	5	2	2	3	4	1	5	4	1	#NULL!
38	2	2	1	4	2	2	4000	2	#NULL!	2	#NULL!	2	#NULL!	1	2	1	3	1	1	2	#NULL!	1	1	2	1	1	1	5	2	1	1	4	2	2	2	4	4	2	5	4	4	4	4	2	2	2	5	1	#NULL!
36	2	2	1	5	2	2	3500	2	#NULL!	1	2	1	1	1	2	2	#NULL!	2	#NULL!	2	#NULL!	2	2	2	2	#NULL!	1	2	1	3	1	2	1	1	2	2	2	2	4	4	4	4	4	4	2	2	4	2	2
31	2	2	1	3	2	1	8000	2	#NULL!	1	2	1	4	1	2	2	#NULL!	2	#NULL!	2	#NULL!	2	2	2	2	#NULL!	1	2	2	3	1	2	2	1	4	4	4	2	1	2	2	2	2	5	4	4	4	2	5
43	2	2	1	2	2	2	3000	2	#NULL!	2	#NULL!	2	#NULL!	1	3	1	5	2	#NULL!	2	#NULL!	2	2	2	1	4	4	3	3	5	3	3	3	3	3	3	3	3	3	3	3	3	3	3	3	3	3	1	#NULL!
36	2	2	1	2	2	1	2500	2	#NULL!	2	#NULL!	1	3	1	2	1	3	2	#NULL!	2	#NULL!	1	1	1	1	3	3	2	2	3	2	2	1	4	4	2	1	2	1	4	4	4	4	1	1	1	1	1	#NULL!
38	2	2	1	4	2	1	3500	2	#NULL!	1	2	1	3	1	3	1	2	1	5	2	#NULL!	2	2	2	2	#NULL!	4	2	2	5	4	2	2	2	2	4	3	2	4	4	2	2	2	2	2	2	4	1	#NULL!
36	2	2	1	4	2	2	5000	2	#NULL!	2	#NULL!	1	1	1	2	1	3	1	1	2	#NULL!	1	1	2	1	1	1	5	2	5	4	4	2	2	2	4	4	2	5	4	4	4	4	2	2	2	2	1	#NULL!
39	1	1	2	5	2	3	7500	2	#NULL!	2	#NULL!	1	1	1	2	1	3	2	#NULL!	2	#NULL!	1	1	2	1	1	4	2	2	2	2	3	1	1	1	4	4	4	3	4	4	4	4	2	2	2	2	1	#NULL!
53	1	1	2	2	2	2	11000	1	2	2	#NULL!	1	1	2	2	1	3	1	3	1	3	1	1	1	2	#NULL!	1	4	1	5	4	3	1	2	5	4	1	1	1	5	5	5	5	2	1	1	1	1	#NULL!
48	2	2	2	2	3	2	2500	2	#NULL!	2	#NULL!	1	1	1	2	1	2	2	#NULL!	2	#NULL!	2	1	2	2	#NULL!	4	2	2	3	1	2	1	1	1	4	5	5	4	4	4	4	4	4	3	2	4	1	#NULL!
50	1	1	2	5	3	2	6000	2	#NULL!	2	#NULL!	1	1	2	3	2	#NULL!	2	#NULL!	2	#NULL!	1	1	2	1	1	1	1	1	1	1	3	2	2	2	2	2	2	5	1	1	1	1	4	4	3	4	1	#NULL!
33	1	1	1	3	2	2	5000	2	#NULL!	2	#NULL!	1	1	1	2	1	2	1	1	2	#NULL!	2	1	2	1	1	4	4	4	5	4	4	2	2	2	4	2	2	4	4	4	4	4	2	2	2	2	1	#NULL!
46	1	1	1	5	2	2	5000	1	2	1	2	1	1	1	2	1	2	1	3	1	2	1	2	2	1	1	1	2	2	2	3	1	1	1	1	5	3	5	1	5	4	2	3	1	1	5	4	1	#NULL!
53	2	2	2	2	2	2	11000	1	2	1	2	1	1	2	3	1	2	2	#NULL!	1	2	2	2	2	1	1	1	4	4	4	4	4	4	4	4	4	4	4	4	4	4	4	4	2	2	2	2	1	#NULL!
45	2	2	1	1	2	1	2000	2	#NULL!	2	#NULL!	2	#NULL!	1	3	1	3	2	#NULL!	2	#NULL!	1	1	1	1	4	4	3	3	5	3	3	3	3	3	3	3	3	3	3	3	3	3	3	3	3	3	1	#NULL!
50	1	1	1	2	2	2	9000	1	2	2	#NULL!	1	4	2	2	1	2	1	2	1	5	1	2	2	1	1	4	4	3	5	2	2	1	2	4	4	4	4	4	4	4	4	4	2	2	2	2	1	#NULL!
43	1	1	1	5	2	3	6000	1	2	1	2	1	1	1	3	1	2	1	1	1	2	1	1	2	1	1	2	5	4	4	4	3	2	2	2	2	1	2	1	5	4	4	4	2	2	2	2	1	#NULL!
63	1	3	1	5	2	2	4000	2	#NULL!	1	2	1	1	1	2	1	2	2	#NULL!	1	2	2	1	2	1	1	1	5	3	4	4	2	2	3	3	4	4	4	4	4	4	3	4	1	3	2	4	1	#NULL!
49	1	1	1	5	2	2	6500	2	#NULL!	2	#NULL!	1	1	1	2	1	3	1	3	2	#NULL!	1	1	2	1	1	1	3	2	4	3	3	2	2	2	4	4	4	4	4	4	4	4	2	2	2	3	1	#NULL!
52	2	2	1	5	2	3	10000	1	4	1	4	1	1	1	2	1	1	1	3	1	2	1	2	2	1	1	1	5	1	3	1	1	1	1	1	5	5	3	1	5	5	3	2	1	1	1	1	1	#NULL!
51	1	1	1	2	2	2	3500	2	#NULL!	1	2	1	1	1	3	1	2	2	#NULL!	2	#NULL!	2	2	2	2	#NULL!	3	4	4	5	4	2	2	2	3	4	4	4	2	4	2	3	2	2	2	2	2	1	#NULL!
40	1	1	1	5	2	3	9000	1	4	1	2	1	1	1	2	1	4	2	#NULL!	2	#NULL!	1	1	2	1	1	1	2	2	3	3	1	1	1	1	5	1	1	1	5	5	5	5	1	1	1	1	1	#NULL!
48	1	1	1	4	2	3	3000	1	2	1	2	1	1	1	2	1	3	1	2	1	3	2	2	2	1	1	2	4	4	4	4	5	2	5	5	5	5	4	4	4	4	4	4	2	2	2	2	1	#NULL!
51	2	2	1	2	2	2	8500	1	2	1	2	1	1	1	2	2	#NULL!	2	#NULL!	2	#NULL!	2	2	2	2	#NULL!	4	2	1	3	1	1	1	2	1	4	4	4	4	4	4	4	4	4	4	4	4	2	2
50	1	1	1	4	2	3	2000	2	#NULL!	2	#NULL!	2	#NULL!	1	2	1	3	1	2	1	3	1	1	1	1	1	2	4	4	4	4	5	2	5	5	5	5	4	4	4	4	4	4	2	2	2	2	1	#NULL!
42	1	1	2	5	2	3	8000	1	2	1	2	1	1	1	2	1	2	1	3	1	3	2	2	2	1	1	1	5	1	1	2	1	1	1	1	5	5	5	5	5	5	5	5	1	1	1	1	1	#NULL!
31	1	1	3	4	2	2	7000	2	#NULL!	2	#NULL!	1	1	1	2	1	2	1	5	1	2	2	2	2	2	#NULL!	4	2	2	5	4	2	2	2	2	4	3	4	4	2	2	2	2	2	2	2	1	1	#NULL!
36	2	2	1	5	2	3	7071	1	2	2	#NULL!	1	1	1	2	1	2	2	#NULL!	1	3	2	2	2	1	1	4	5	3	5	5	4	2	2	2	4	2	5	5	4	4	3	4	3	2	2	3	1	#NULL!
73	1	1	1	1	2	6	5000	1	2	1	2	1	4	1	3	2	#NULL!	2	#NULL!	2	#NULL!	2	2	2	2	#NULL!	4	1	2	3	2	1	1	1	1	3	3	3	3	3	3	3	3	3	3	3	3	2	1
49	2	2	1	4	2	3	7500	1	2	1	2	1	1	2	2	2	#NULL!	2	#NULL!	2	#NULL!	2	2	2	2	#NULL!	1	1	2	3	2	2	1	1	1	4	4	4	4	2	2	2	3	4	4	4	4	2	5
48	1	1	2	2	2	2	2000	2	#NULL!	1	2	2	#NULL!	1	2	1	2	2	#NULL!	2	#NULL!	1	1	1	2	#NULL!	4	4	3	5	3	4	3	1	3	4	4	4	4	4	3	2	3	2	2	4	5	1	#NULL!
55	1	1	1	5	2	3	3500	2	#NULL!	2	#NULL!	1	1	1	2	1	3	2	#NULL!	1	3	1	2	2	1	1	1	5	5	5	5	1	1	1	1	5	5	5	1	5	5	5	5	1	1	1	1	1	#NULL!
45	2	2	1	5	2	3	6000	1	2	1	2	1	1	1	2	1	2	2	#NULL!	1	2	1	1	1	1	1	1	4	4	4	4	4	4	4	4	4	4	4	3	3	3	4	4	3	3	3	3	1	#NULL!
48	2	2	2	4	2	2	7000	2	#NULL!	2	#NULL!	1	1	1	3	1	3	1	3	2	#NULL!	1	1	2	1	1	1	3	2	4	3	3	2	2	2	4	4	4	4	4	4	4	4	2	2	2	3	1	#NULL!
32	2	2	1	5	2	3	11000	1	2	1	2	1	1	1	2	1	2	1	3	1	2	1	1	2	1	1	1	4	4	5	4	3	2	1	1	5	4	3	4	5	3	1	5	2	1	2	2	1	#NULL!
48	2	2	1	2	2	1	3500	2	#NULL!	2	#NULL!	2	#NULL!	1	3	1	3	1	2	1	3	1	1	2	1	1	4	4	2	1	1	1	1	1	1	5	5	5	3	5	5	3	4	1	1	4	3	1	#NULL!
53	2	2	1	3	2	1	2000	2	#NULL!	2	#NULL!	1	1	2	3	2	#NULL!	2	#NULL!	2	#NULL!	2	2	2	2	#NULL!	4	3	3	3	3	3	4	1	1	1	3	4	5	5	5	5	5	5	5	5	5	1	#NULL!
39	2	2	1	5	2	4	500	2	#NULL!	1	2	1	1	1	2	1	2	1	2	2	#NULL!	2	2	2	1	1	1	3	3	5	3	3	3	4	4	4	4	3	3	4	2	4	4	1	1	1	1	1	#NULL!
43	2	2	1	5	2	3	4500	1	2	1	2	1	1	1	3	1	3	1	2	2	#NULL!	1	1	2	1	1	1	4	2	2	2	2	3	1	1	2	2	4	4	5	5	4	4	2	2	2	4	1	#NULL!
52	1	1	1	5	2	2	11000	1	2	1	2	1	1	1	2	1	2	2	#NULL!	1	3	2	2	2	1	1	1	4	4	4	4	4	4	4	4	4	4	4	4	4	4	4	4	2	2	2	2	1	#NULL!
35	1	1	1	5	2	2	5000	1	2	1	4	1	1	1	2	1	2	2	#NULL!	2	#NULL!	1	1	2	1	1	1	5	2	2	3	2	1	1	1	1	1	1	3	5	3	2	5	2	2	2	4	1	#NULL!
38	2	2	1	1	2	1	7000	2	#NULL!	2	#NULL!	1	1	1	2	1	2	1	2	1	2	2	2	2	1	1	4	4	2	5	4	4	3	2	2	5	4	5	3	5	4	2	4	1	2	2	4	1	#NULL!
43	2	2	1	5	2	3	9500	2	#NULL!	2	#NULL!	2	#NULL!	1	2	1	3	2	#NULL!	2	#NULL!	2	2	2	2	#NULL!	1	4	4	5	4	4	2	2	3	5	4	3	5	5	5	4	5	2	2	2	2	1	#NULL!
53	1	1	1	5	2	2	5000	2	#NULL!	1	2	1	1	1	2	1	3	2	#NULL!	1	3	2	2	2	2	#NULL!	1	4	3	5	3	2	1	1	3	5	4	4	5	4	4	3	5	1	2	2	3	1	#NULL!
47	2	2	1	2	4	1	2000	2	#NULL!	1	3	2	#NULL!	2	2	1	5	1	3	1	3	1	1	1	1	1	4	5	4	5	3	4	4	3	3	4	4	4	4	3	3	3	3	4	4	4	4	1	#NULL!
33	1	1	1	5	2	2	3500	2	#NULL!	2	#NULL!	1	1	1	2	1	5	2	#NULL!	2	#NULL!	1	1	2	1	1	1	3	2	3	1	1	1	1	1	4	4	4	5	5	5	4	4	2	3	2	2	1	#NULL!
43	2	2	1	4	2	2	11000	1	2	1	1	1	1	1	3	1	3	1	3	2	#NULL!	2	2	2	2	#NULL!	1	4	4	4	4	4	1	1	1	5	1	5	5	5	5	4	5	1	1	1	3	1	#NULL!
46	1	1	1	5	2	2	10000	1	2	1	2	1	2	1	2	2	#NULL!	2	#NULL!	2	#NULL!	2	2	2	2	#NULL!	1	4	3	5	2	2	1	2	4	4	4	4	4	4	4	4	4	4	4	4	4	2	2
49	2	2	1	2	2	2	1500	2	#NULL!	1	2	2	#NULL!	1	2	1	2	2	#NULL!	2	#NULL!	2	2	2	2	#NULL!	4	4	3	5	3	4	3	1	3	4	4	4	4	4	3	2	3	2	2	4	5	1	#NULL!
42	1	1	1	5	2	3	8000	1	2	1	2	1	1	1	2	1	2	2	#NULL!	1	2	1	1	1	1	1	1	4	4	4	4	4	4	4	4	4	4	4	3	3	3	4	4	3	3	3	3	1	#NULL!
36	1	1	1	5	2	3	9000	2	#NULL!	2	#NULL!	1	1	1	2	1	3	2	#NULL!	2	#NULL!	2	2	2	2	#NULL!	4	4	4	3	3	2	1	1	1	4	4	4	3	4	4	4	4	2	2	2	2	1	#NULL!
50	1	1	1	2	2	4	500	2	#NULL!	1	2	2	#NULL!	1	2	1	5	2	#NULL!	2	#NULL!	2	2	2	2	#NULL!	4	5	4	5	3	4	4	3	3	4	4	4	4	3	3	3	3	5	1	2	3	1	#NULL!
48	1	1	1	5	2	3	3000	2	#NULL!	1	2	1	1	1	3	2	#NULL!	2	#NULL!	2	#NULL!	2	2	2	1	4	2	4	1	4	1	4	1	1	1	4	1	3	1	4	4	1	4	1	1	1	1	1	#NULL!
32	2	2	2	2	2	2	4000	2	#NULL!	2	#NULL!	1	1	2	3	1	5	2	#NULL!	2	#NULL!	2	2	2	2	#NULL!	4	3	2	2	2	3	2	1	1	4	4	4	5	5	5	4	4	2	3	2	2	1	#NULL!
46	1	1	1	3	2	2	4000	2	#NULL!	1	2	1	4	1	2	1	5	1	1	2	#NULL!	1	1	1	1	1	3	5	2	1	2	2	1	1	1	4	4	4	4	4	4	4	4	4	2	2	2	1	#NULL!
28	2	2	1	2	2	1	6000	2	#NULL!	2	#NULL!	2	#NULL!	1	2	2	#NULL!	2	#NULL!	2	#NULL!	1	2	2	2	#NULL!	4	3	4	4	2	4	3	2	2	4	4	4	4	4	4	4	2	2	2	2	2	1	#NULL!
50	1	1	1	3	2	2	11500	1	2	1	2	1	1	1	2	1	3	1	2	1	3	1	1	2	1	4	3	4	3	5	4	2	3	3	4	5	5	5	5	4	4	3	4	2	3	3	2	1	#NULL!
45	1	1	1	4	2	6	3000	2	#NULL!	1	4	2	#NULL!	1	3	1	3	1	1	2	#NULL!	2	2	2	1	1	4	5	5	5	4	2	2	2	1	5	5	3	5	5	5	4	5	2	2	2	3	1	#NULL!
40	1	1	1	5	2	3	1000	2	#NULL!	2	#NULL!	1	1	1	2	1	2	1	2	1	2	1	1	2	1	1	1	5	3	5	4	3	2	1	1	5	5	4	3	2	5	4	2	5	5	1	4	1	#NULL!
38	2	2	1	5	2	3	10000	2	#NULL!	2	#NULL!	1	1	1	2	1	3	1	1	1	3	1	2	2	1	1	1	5	4	2	5	2	1	2	2	5	1	1	1	5	4	1	5	1	1	1	4	1	#NULL!
36	2	2	1	5	2	3	11000	2	#NULL!	2	#NULL!	1	1	1	2	1	2	1	2	1	2	1	2	2	1	1	1	5	4	2	5	2	1	2	2	5	5	5	5	5	4	1	5	1	1	1	4	1	#NULL!
48	2	2	1	2	2	1	5000	2	#NULL!	2	#NULL!	1	1	2	3	1	2	2	#NULL!	2	#NULL!	1	1	1	1	3	3	4	4	5	4	2	2	2	3	4	4	4	2	4	2	3	2	2	2	2	2	1	#NULL!
53	1	1	1	5	2	3	9500	1	2	1	2	1	1	1	2	1	3	1	3	1	3	1	2	2	1	1	1	5	5	5	5	1	1	1	1	5	5	3	1	5	5	3	2	1	1	1	1	1	#NULL!
33	2	2	1	5	2	3	3000	2	#NULL!	2	#NULL!	2	#NULL!	1	2	2	#NULL!	2	#NULL!	2	#NULL!	2	2	2	2	#NULL!	4	1	2	3	2	1	2	1	2	4	4	1	5	2	2	2	2	4	4	4	4	2	5
57	1	1	1	5	2	3	1500	2	#NULL!	2	#NULL!	1	1	1	2	1	2	1	1	2	#NULL!	2	2	2	1	1	1	4	4	2	2	1	3	1	1	5	5	5	3	5	5	1	5	1	1	1	5	1	#NULL!
39	1	1	1	5	2	3	9500	2	#NULL!	2	#NULL!	1	1	1	2	1	3	1	4	1	3	1	2	2	1	1	1	5	4	2	5	2	1	2	2	5	1	1	1	5	4	1	5	1	1	1	4	1	#NULL!
37	1	1	1	5	2	3	6500	1	2	2	#NULL!	1	1	1	2	1	6	2	#NULL!	1	3	2	2	2	1	1	1	5	3	5	5	4	1	2	2	4	2	5	5	4	4	3	4	3	2	2	3	1	#NULL!
57	1	1	1	5	2	3	6500	1	2	1	2	1	1	1	3	1	3	1	1	1	3	1	2	2	1	1	1	4	3	5	4	3	3	3	4	4	4	4	4	4	4	3	4	1	3	2	3	1	#NULL!
39	1	1	1	5	2	2	1000	1	2	1	2	1	2	1	2	1	3	2	#NULL!	2	#NULL!	2	2	2	2	#NULL!	1	4	4	5	4	4	2	4	4	5	4	4	4	4	4	4	4	2	2	2	2	1	#NULL!
39	1	1	1	5	2	2	3500	2	#NULL!	1	2	1	4	1	2	1	2	2	#NULL!	2	#NULL!	1	2	2	1	1	1	3	4	4	3	4	2	3	3	4	3	4	4	4	4	4	4	2	2	2	2	1	#NULL!
35	1	1	1	5	2	3	9500	1	2	1	2	1	1	1	2	1	2	1	3	1	2	1	1	2	1	1	1	4	2	1	2	1	1	1	1	5	4	3	4	5	3	1	5	2	1	2	2	1	#NULL!
53	1	1	1	4	2	4	2000	2	#NULL!	2	#NULL!	1	1	1	3	2	#NULL!	2	#NULL!	2	#NULL!	2	2	2	2	#NULL!	4	1	2	3	1	2	2	1	1	1	3	4	5	5	5	5	5	5	5	5	5	2	2
42	1	1	1	1	2	4	10000	2	#NULL!	2	#NULL!	2	#NULL!	1	3	1	5	2	#NULL!	2	#NULL!	2	2	2	2	#NULL!	4	4	4	5	4	4	2	2	3	5	4	4	5	5	5	4	5	2	2	2	2	1	#NULL!
30	2	2	1	3	2	1	5000	2	#NULL!	2	#NULL!	1	3	1	2	2	#NULL!	2	#NULL!	2	#NULL!	1	2	2	1	1	3	4	2	5	5	2	2	1	1	5	2	4	3	4	4	4	4	2	2	2	2	1	#NULL!
47	1	1	1	2	2	2	2500	2	#NULL!	2	#NULL!	1	1	1	2	1	2	2	#NULL!	1	2	1	1	1	1	1	4	4	4	5	2	3	4	3	2	4	2	1	4	4	4	2	3	5	2	4	4	1	#NULL!
51	2	2	1	4	2	3	1500	1	2	1	2	1	1	1	2	1	3	1	2	1	3	1	1	1	1	1	1	4	2	2	3	1	1	1	1	5	5	4	4	4	4	4	4	2	2	2	2	1	#NULL!
51	2	2	1	3	2	4	3000	2	#NULL!	2	#NULL!	1	1	1	3	2	#NULL!	2	#NULL!	2	#NULL!	2	2	2	2	#NULL!	4	3	3	3	3	3	4	1	1	1	3	4	5	5	5	5	5	1	1	1	1	1	#NULL!
56	1	1	1	4	2	1	3000	2	#NULL!	1	2	1	1	1	2	1	3	2	#NULL!	1	3	1	1	1	2	#NULL!	2	4	3	5	3	2	1	1	3	5	4	4	5	4	4	3	5	1	2	2	3	1	#NULL!
30	1	1	1	5	2	2	7500	1	2	2	#NULL!	1	3	1	2	2	#NULL!	2	#NULL!	2	#NULL!	2	2	2	1	1	1	4	4	4	3	4	3	3	3	4	4	4	4	4	4	4	4	2	2	2	4	1	#NULL!
43	2	2	1	5	2	3	8500	1	2	2	#NULL!	1	1	1	2	1	2	1	2	1	2	1	1	1	1	1	1	5	3	5	4	3	2	1	1	5	5	4	3	2	5	4	2	2	3	1	2	1	#NULL!
55	2	2	1	5	2	3	7500	1	3	1	4	1	1	1	2	1	2	1	1	1	3	1	2	2	2	#NULL!	2	4	3	5	4	3	3	3	4	4	4	4	4	4	4	3	4	1	3	2	3	1	#NULL!
33	1	1	1	5	2	3	5500	1	2	2	#NULL!	1	1	1	2	1	6	1	2	1	3	2	2	2	1	1	1	1	1	5	5	2	2	1	1	5	1	3	3	5	3	5	5	5	1	1	4	1	#NULL!
52	2	2	1	5	2	3	11000	1	2	1	2	1	1	1	2	1	3	1	1	1	3	1	1	2	1	1	1	5	5	5	5	1	1	1	1	5	5	3	1	5	5	3	2	1	1	1	1	1	#NULL!
44	2	2	2	2	2	1	4000	2	#NULL!	2	#NULL!	1	1	2	2	1	2	2	#NULL!	1	2	1	2	2	2	#NULL!	4	4	4	5	2	3	4	3	2	4	2	1	4	4	4	2	3	5	2	4	4	1	#NULL!
28	2	2	1	5	2	3	6000	1	4	1	2	1	1	1	2	1	3	1	1	1	3	1	1	2	1	1	1	4	3	5	4	2	2	2	4	5	4	4	4	5	5	5	5	2	2	2	2	1	#NULL!
39	1	1	1	1	2	2	2500	1	2	1	2	1	2	1	3	2	#NULL!	2	#NULL!	2	#NULL!	2	2	2	2	#NULL!	4	1	2	3	1	2	2	1	1	5	5	5	1	1	1	5	1	1	1	5	5	2	1
51	1	1	1	2	3	2	1000	2	#NULL!	2	#NULL!	1	1	1	2	1	2	2	#NULL!	2	#NULL!	2	1	2	2	#NULL!	4	4	4	5	3	4	3	3	4	4	5	5	4	4	4	4	4	4	3	2	4	1	#NULL!
46	2	2	1	5	2	3	6500	1	2	1	2	1	1	1	2	1	2	2	#NULL!	1	2	1	1	1	1	1	3	4	4	4	4	4	4	4	4	4	4	4	3	3	3	4	4	3	3	3	3	1	#NULL!
39	1	1	3	5	2	3	7000	2	#NULL!	2	#NULL!	1	1	1	3	1	3	1	3	2	#NULL!	2	2	2	1	1	1	4	2	5	5	2	2	2	2	4	2	2	4	4	5	5	5	2	2	2	2	1	#NULL!
36	2	2	1	5	2	2	4500	1	2	1	2	1	1	1	2	1	2	2	#NULL!	2	#NULL!	1	1	2	1	1	1	2	2	3	2	3	1	1	2	5	4	4	4	5	3	2	5	2	2	2	4	1	#NULL!
50	2	2	1	4	2	3	5500	2	#NULL!	2	#NULL!	1	1	1	3	1	3	1	3	2	#NULL!	2	2	2	1	1	1	4	2	5	5	2	2	2	2	4	2	2	4	4	5	5	5	2	2	2	2	1	#NULL!
39	1	1	3	5	2	3	10500	1	2	2	#NULL!	1	1	1	2	1	2	1	2	1	2	1	2	2	1	1	1	2	1	2	2	1	2	1	1	5	2	2	3	2	5	4	2	5	5	1	4	1	#NULL!
59	1	1	3	4	4	2	16000	2	#NULL!	2	#NULL!	1	1	2	2	1	2	1	1	2	#NULL!	1	1	2	1	1	1	4	4	5	5	2	2	2	2	5	4	4	3	4	4	5	5	1	2	1	1	1	#NULL!
28	2	2	1	3	2	1	4000	2	#NULL!	2	#NULL!	1	3	1	2	2	#NULL!	2	#NULL!	2	#NULL!	1	2	2	1	1	3	4	2	5	5	2	2	1	1	5	2	4	3	4	4	4	4	2	2	2	2	1	#NULL!
52	1	1	1	4	2	4	3000	2	#NULL!	1	2	1	1	1	3	1	3	2	#NULL!	2	#NULL!	1	1	1	2	#NULL!	2	4	4	5	4	2	2	2	3	5	3	3	4	4	4	4	2	2	2	2	2	1	#NULL!
30	2	2	2	2	2	2	5000	2	#NULL!	2	#NULL!	1	1	2	3	1	2	2	#NULL!	2	#NULL!	2	1	2	1	4	4	3	4	5	4	2	2	3	3	4	4	4	5	5	5	4	4	2	3	2	2	1	#NULL!
42	1	1	1	5	2	3	8017	1	4	1	2	1	1	1	2	1	3	1	3	1	3	1	1	1	1	1	1	5	1	1	1	1	1	1	1	5	5	5	5	5	5	5	5	1	1	1	1	1	#NULL!
36	1	2	1	5	2	3	3500	2	#NULL!	2	#NULL!	1	1	1	2	1	3	2	#NULL!	2	#NULL!	2	2	2	1	1	1	4	4	5	5	2	2	2	2	5	5	4	4	4	4	5	5	2	2	2	2	1	#NULL!
31	1	1	1	4	2	2	2000	2	#NULL!	1	2	1	3	1	3	1	2	1	5	2	#NULL!	2	2	2	2	#NULL!	4	2	2	5	4	2	2	2	2	4	3	2	4	4	2	2	2	2	2	2	4	1	#NULL!
49	2	2	1	5	2	3	2500	2	#NULL!	1	2	1	1	1	2	2	#NULL!	2	#NULL!	2	#NULL!	1	1	1	1	1	1	4	1	4	1	4	1	1	1	4	1	3	1	4	4	1	4	1	1	1	1	1	#NULL!
42	2	2	3	5	2	3	9000	1	2	2	#NULL!	1	1	1	2	1	2	1	2	1	2	1	1	1	1	1	1	5	3	5	4	3	2	1	1	5	5	4	3	2	5	4	2	5	5	1	4	1	#NULL!
42	2	2	1	5	2	3	5500	2	#NULL!	2	#NULL!	1	1	1	2	1	2	1	1	2	#NULL!	1	2	2	1	1	1	2	3	2	3	1	1	1	2	5	4	4	4	4	4	5	5	1	2	1	1	1	#NULL!
48	2	2	1	3	2	2	2000	1	2	1	2	1	1	1	2	1	2	1	1	1	2	1	1	1	1	1	3	4	4	4	4	4	4	4	3	4	4	4	4	2	2	2	4	3	2	1	3	1	#NULL!
50	2	2	1	1	2	1	2500	2	#NULL!	2	#NULL!	2	#NULL!	1	3	1	3	1	2	1	3	1	1	2	1	1	4	4	4	5	4	1	1	3	3	5	5	3	3	5	5	3	4	1	1	4	3	1	#NULL!
43	1	1	1	4	2	2	4000	2	#NULL!	1	2	2	#NULL!	1	3	1	5	1	3	2	#NULL!	2	2	2	1	1	4	2	2	2	2	4	4	1	1	5	5	3	5	5	5	4	5	2	2	2	3	1	#NULL!
45	1	1	1	3	2	4	2500	2	#NULL!	2	#NULL!	2	#NULL!	1	2	1	5	1	5	2	#NULL!	1	1	1	2	#NULL!	4	4	5	5	5	2	2	1	2	5	2	2	1	5	5	5	5	3	4	1	3	1	#NULL!
30	1	1	1	5	2	2	2500	1	2	2	#NULL!	1	1	1	2	2	#NULL!	2	#NULL!	1	2	2	2	2	2	#NULL!	1	2	2	4	2	2	3	2	1	4	2	2	4	4	2	2	2	3	2	3	3	2	2
37	2	2	1	5	2	3	10000	1	2	1	2	1	2	1	2	1	2	2	#NULL!	1	2	2	2	2	2	#NULL!	1	2	4	5	2	4	4	2	2	2	2	2	2	1	1	1	1	4	2	2	2	1	#NULL!
34	2	2	1	5	2	3	8000	1	2	2	#NULL!	1	1	1	2	1	3	2	#NULL!	1	3	1	1	2	2	#NULL!	1	5	3	5	5	4	1	2	2	4	2	5	5	4	4	3	4	3	2	2	3	1	#NULL!
34	2	2	1	5	2	3	10000	1	2	1	2	1	1	1	2	1	2	1	3	1	2	1	1	1	1	1	1	4	4	5	4	3	2	1	1	5	4	3	4	5	3	1	5	2	1	2	2	1	#NULL!
44	2	2	1	2	2	2	14500	2	#NULL!	2	#NULL!	2	#NULL!	1	2	2	#NULL!	2	#NULL!	2	#NULL!	2	2	2	2	#NULL!	4	2	2	4	4	2	2	2	2	4	4	4	4	4	4	4	4	2	2	3	2	1	#NULL!
38	2	2	1	1	3	2	3000	2	#NULL!	2	#NULL!	1	1	1	3	2	#NULL!	1	3	2	#NULL!	1	1	2	2	#NULL!	4	1	4	3	4	5	5	1	1	1	1	1	1	1	1	5	1	1	3	3	2	2	1
58	2	3	1	2	4	1	2500	2	#NULL!	2	#NULL!	1	2	1	2	1	2	2	#NULL!	2	#NULL!	1	1	1	1	1	4	4	2	5	4	4	4	2	2	4	4	4	5	4	4	2	4	2	2	2	2	1	#NULL!
45	2	2	1	5	2	3	9000	1	2	1	2	1	2	1	2	2	#NULL!	2	#NULL!	2	#NULL!	2	2	2	2	#NULL!	1	2	1	3	1	2	2	1	2	4	4	4	4	2	2	2	3	2	2	2	2	2	5
33	1	1	1	5	2	3	11500	1	2	1	2	1	1	1	2	1	2	1	3	1	2	1	1	1	1	1	1	2	2	2	1	3	4	1	2	4	4	4	4	5	5	4	4	2	2	2	3	1	#NULL!
60	2	2	1	1	4	1	1500	2	#NULL!	2	#NULL!	1	2	1	2	1	2	2	#NULL!	2	#NULL!	2	1	2	2	#NULL!	4	4	2	5	4	4	4	2	2	4	4	4	5	4	4	2	4	2	2	2	2	1	#NULL!
45	1	1	1	5	2	2	13000	2	#NULL!	1	2	1	1	1	2	1	2	1	1	1	2	1	1	1	1	1	1	4	4	4	4	4	4	3	3	4	4	4	4	4	4	4	4	2	2	2	2	1	#NULL!
53	1	1	1	5	2	3	4500	2	#NULL!	2	#NULL!	1	1	1	2	1	3	1	1	2	#NULL!	1	2	2	1	#NULL!	1	5	5	5	5	1	1	1	1	5	5	5	1	5	5	5	5	1	1	1	1	1	#NULL!
47	2	2	1	3	2	2	13000	1	2	1	2	1	1	1	2	1	3	1	2	1	3	1	1	2	1	4	3	4	3	5	4	2	3	3	4	5	5	5	5	4	4	3	4	2	3	3	2	1	#NULL!
53	2	2	1	3	2	1	3000	2	#NULL!	1	2	1	1	1	2	1	6	1	3	1	3	2	2	2	2	#NULL!	2	4	3	5	3	2	1	1	3	5	4	4	5	4	4	3	5	1	2	2	3	1	#NULL!
66	2	3	1	2	2	1	2000	2	#NULL!	1	2	1	1	1	2	1	2	1	1	1	2	1	1	2	1	1	4	2	2	2	3	1	1	1	3	4	4	4	4	4	4	3	4	1	3	2	4	1	#NULL!
62	2	2	1	1	2	1	1200	2	#NULL!	1	2	1	1	1	3	1	2	2	#NULL!	1	3	2	2	2	2	#NULL!	4	2	4	5	3	4	3	3	3	5	4	5	5	4	2	4	4	5	3	2	4	1	#NULL!
50	2	2	1	4	2	3	6000	1	2	1	2	1	1	2	2	1	2	1	1	1	2	2	1	1	1	2	1	4	4	4	2	4	4	2	2	4	4	4	4	2	2	2	3	2	2	2	2	1	#NULL!
48	2	2	1	5	2	3	6500	1	2	1	2	1	1	1	2	1	3	1	1	1	3	1	1	1	1	2	1	1	2	3	2	1	2	2	2	4	4	4	4	2	2	2	3	3	3	3	3	2	5
[truncated: 24 more columns]
